# Supplementary material for: Genome-wide association analysis of anthracnose resistance in the Yellow Bean Collection of Common Bean
Source: PLoS One. 2023 Nov 10;18(11):e0293291. doi: 10.1371/journal.pone.0293291 (PMC10637669; doi:10.1371/journal.pone.0293291)
Supplement: S1 Table — (XLSX) [file pone.0293291.s001.xlsx]

## Sheet: Sheet1
S1 Table. Anthracnose severity scores for 273 YBC genotypes evaluated for resistance to Races 5, 19, 39, 51, 81, 183, 1050 and 1105 of Colletotrichum lindemuthianum in the greenhouse at University of Zambia, Lusaka, Zambia.
YBC ID	Genepool	Race 5	Race 19	Race 39	Race 51	Race 81	Race 183	Race 1050	Race 1105
YBC001	MA	9	.	.	.	9	9	.	9
YBC002	Andean	9	9	9	9	.	9	9	9
YBC003	Andean	9	9	9	9	.	9	4.5	9
YBC004	Andean	.	1	9	.	1	3.8	1	9
YBC005	Andean	9	9	9	.	.	9	9	9
YBC006	Andean	9	9	8.8	.	.	9	9	9
YBC007	Andean	9	9	9	.	7	9	9	2
YBC010	MA	9	.	9	.	.	9	9	9
YBC011	MA	9	7.8	8	7	9	9	9	1
YBC012	MA	9	9	9	9	.	9	8	9
YBC014	MA	1	.	1	.	.	1	6.3	1
YBC015	Andean	9	3.5	1.3	.	.	9	9	1
YBC017	MA	.	9	9	9	.	9	7.3	1.2
YBC018	MA	9	9	9	.	.	9	9	9
YBC021	MA	9	9	8.8	9	.	9	9	9
YBC022	MA	9	9	9	9	.	1.3	9	9
YBC024	Andean	6.5	9	9	.	.	.	9	9
YBC025	Andean	1	1	9	9	.	1	9	1
YBC026	Andean	9	9	9	9	.	9	9	9
YBC028	Andean	1.6	.	6.3	1	.	5.7	5	1
YBC029	Andean	1	9	1	1	6.3	9	9	1
YBC030	Andean	8.3	4	6.3	.	.	9	9	4.2
YBC034	Andean	.	.	4	.	.	.	9	1
YBC035	Andean	9	9	9	1	.	4.8	9	9
YBC036	Andean	9	9	9	.	8	9	9	4.8
YBC041	Andean	9	8	9	1	.	9	1	1
YBC045	MA	9	.	9	.	7	9	9	9
YBC046	MA	9	9	9	9	3.5	9	8.7	9
YBC047	Andean	1	1	1.3	1	.	1	9	1
YBC049	MA	9	8.8	8	.	.	9	9	1
YBC050	MA	9	1	9	9	8.5	1	6	1
YBC051	MA	8.6	1.5	8	9	.	7	9	1
YBC052	MA	9	9	9	.	.	9	.	9
YBC053	MA	9	9	9	9	.	9	9	9
YBC054	MA	1	9	9	1	.	9	9	9
YBC055	Andean	9	9	9	.	.	9	5.3	1
YBC056	MA	9	9	9	.	.	9	9	9
YBC057	MA	9	2.5	1	.	.	8.7	9	1
YBC059	MA	9	7.5	7.8	9	.	8	9	1.3
YBC061	MA	9	9	9	.	.	9	8	9
YBC063	Andean	9	9	9	.	.	9	3.7	9
YBC064	Andean	1	9	9	1.7	.	9	1	1
YBC065	Andean	1	9	1	1	.	9	1.3	9
YBC066	MA	1	9	9	2	1	9	1	9
YBC067	Andean	1	1	9	1	.	1	1	9
YBC068	Andean	9	.	.	1	.	9	.	9
YBC069	MA	9	8.3	9	1	.	9	1	9
YBC070	MA	1	.	9	1	1	9	2	.
YBC071	MA	9	9	9	9	.	9	9	9
YBC072	Andean	9	9	9	.	.	9	8.3	9
YBC073	Andean	9	9	9	9	7.5	9	9	7
YBC075	Andean	9	1	9	9	.	1	9	9
YBC076	Andean	9	3.7	9	9	9	9	9	1
YBC077	Andean	9	9	1	1	1.2	9	.	2
YBC078	Andean	.	1.3	3	.	9	.	9	1
YBC079	Andean	1	.	9	1	.	5.7	1	1
YBC080	MA	9	9	9	9	.	1	9	1
YBC081	Andean	9	9	9	.	.	9	8.3	9
YBC082	Admix	9	9	9	9	.	9	8.3	.
YBC083	Admix	9	9	9	9	.	9	8	9
YBC084	Andean	9	9	9	9	.	9	9	9
YBC085	MA	9	9	9	.	.	9	8.5	9
YBC086	Andean	9	9	9	9	.	9	8.3	9
YBC088	Andean	9	9	9	9	8	9	8.8	3.5
YBC089	Andean	9	9	.	.	.	9	1	2
YBC090	Andean	9	9	9	.	.	9	1	1
YBC091	Andean	9	9	9	1	.	9	9	9
YBC092	Andean	9	9	9	9	.	9	9	9
YBC093	Andean	9	9	9	9	.	9	9	9
YBC094	Andean	9	.	4.8	.	8.7	9	9	1
YBC095	Andean	9	9	9	.	8.2	9	7.8	9
YBC096	Andean	9	1	1	.	1	.	.	1
YBC097	Andean	9	7.3	.	3	8.8	9	8.3	9
YBC098	Andean	1.5	9	9	1	.	9	1.3	1
YBC099	Andean	.	9	1	.	8.8	1.5	9	9
YBC100	MA	9	9	9	9	8.3	9	5	9
YBC101	MA	9	9	9	9	1.3	9	1	9
YBC102	Andean	9	9	9	.	2	9	5	9
YBC103	Andean	9	9	9	.	.	9	.	9
YBC105	Andean	9	9	9	9	.	9	8.3	9
YBC106	Andean	9	8.7	8.5	9	.	8.3	9	9
YBC107	Andean	9	.	9	9	.	9	9	9
YBC108	Andean	9	9	9	.	.	9	8.3	9
YBC109	Andean	1.7	9	9	1	8	9	8.8	9
YBC111	Andean	.	1	9	.	.	1	3.3	9
YBC112	Andean	9	9	9	.	.	9	8.3	9
YBC113	Andean	9	9	9	9	7.5	9	9	9
YBC114	Andean	9	1	9	8	3.3	9	1.3	1
YBC115	Andean	9	1	9	9	5	1	8.5	1
YBC116	Andean	9	.	9	.	.	9	9	9
YBC117	Andean	1	9	9	9	.	.	1	1
YBC118	Andean	9	9	9	9	.	9	9	9
YBC119	MA	1	1	9	9	.	1	9	5.7
YBC120	Andean	1	9	9	1	.	9	3	.
YBC121	MA	.	9	8.3	1	.	9	1	1
YBC122	Andean	9	9	9	.	.	9	8.3	7.8
YBC123	Andean	9	9	9	.	7	9	9	1
YBC124	MA	9	.	9	9	.	1	6.3	1
YBC125	Andean	1	9	9	6	9	9	9	9
YBC126	Andean	9	9	9	.	8.5	9	3.7	.
YBC127	Andean	9	9	1	.	.	9	9	5.3
YBC128	Andean	9	9	9	9	9	9	9	9
YBC129	Andean	9	.	9	9	.	9	7	9
YBC130	Andean	1	1	.	1.2	1	1	1	1
YBC131	Andean	1.3	.	1	1	9	1.3	9	1
YBC132	Andean	1	1	1	1.7	.	1	5.3	4.6
YBC133	Andean	9	2.3	9	.	8.8	1	8.3	9
YBC134	Admix	9	9	9	8	.	9	8.8	9
YBC135	Andean	9	9	7.7	1	1	9	1	.
YBC136	Andean	1	1	9	9	.	9	8.3	1
YBC137	Andean	9	1	9	9	.	5	8	3.5
YBC138	Andean	1	.	1	1	.	1	2	1
YBC139	Andean	1.5	1.3	9	.	7	1	1.8	9
YBC140	Andean	9	1	9	9	7.3	1	9	1
YBC141	Andean	.	9	9	9	8.8	1	9	9
YBC142	Andean	9	9	9	.	2	9	1.3	1.8
YBC143	Andean	1	1	9	1	.	1	9	9
YBC144	Andean	9	.	8.3	.	9	6.3	8.5	1
YBC145	Andean	9	1.3	9	9	8.5	.	9	1.8
YBC146	Andean	5.7	3.8	9	9	9	3	1	9
YBC147	Andean	9	9	9	9	.	9	9	9
YBC148	Andean	9	9	9	8	9	9	9	9
YBC149	Andean	1	9	8	1	1	1.3	4	1
YBC150	Andean	9	9	9	9	.	9	8.3	9
YBC151	Andean	9	1.5	9	9	8.2	1	7.5	9
YBC152	Andean	1	1	9	1	.	1.5	1.3	1
YBC153	Andean	1	9	9	1	.	1.3	9	1
YBC154	MA	7	7.3	8.5	9	.	9	2.8	1
YBC155	Admix	9	1	9	9	8	1	8.5	.
YBC156	Andean	9	1	9	9	7.3	1	7.3	.
YBC157	Andean	1.3	9	9	1	.	9	1	9
YBC159	Andean	1	8.3	9	1	8	9	9	9
YBC160	Andean	1	1	1	1	7	1	8	9
YBC161	Andean	9	1	9	9	.	1	1.3	4.2
YBC162	MA	1	6.7	5	1	8.5	9	9	1
YBC163	Andean	9	9	9	9	1	9	9	6.3
YBC165	Andean	9	1.5	2.3	1	.	8.3	9	1
YBC166	Andean	9	9	.	9	9	9	9	9
YBC167	Andean	1	9	9	7	9	3.8	9	9
YBC168	Andean	9	7	8.5	3	6.5	3	8.3	9
YBC169	Andean	1	9	9	1	1	9	1	5.8
YBC170	Andean	2	.	9	1	.	9	9	.
YBC171	Andean	2.8	9	9	1	6.7	9	9	1.4
YBC172	Andean	9	8.8	7.8	1	1	9	1	1
YBC173	Andean	1	1	9	1	1	1	1.3	1
YBC174	Andean	9	1	1	1	1	1.5	1	1
YBC175	Andean	9	.	9	.	.	9	1	1
YBC176	Andean	9	9	9	.	.	9	9	9
YBC177	Andean	9	9	1	2.2	.	9	1	9
YBC178	Andean	.	9	4	1	1	9	.	9
YBC179	Andean	9	9	9	9	.	9	1	9
YBC180	Andean	9	1.5	9	9	8	1	6.7	9
YBC181	Andean	2	1	9	1.3	9	1	9	1
YBC182	Andean	9	2.8	9	1	.	9	6	9
YBC183	Andean	1	1	9	3	.	1	1.7	9
YBC184	MA	9	1.3	9	.	.	9	7	1
YBC186	Andean	9	3	8.8	9	.	9	7.8	9
YBC187	MA	9	9	9	9	.	9	8	9
YBC190	Andean	9	1	8.5	9	8	3.3	7	9
YBC191	MA	9	9	2.5	2	1.4	.	1	1
YBC192	Andean	1	1.3	.	1	6.8	1	1.7	1
YBC193	Andean	9	4	3.8	2	9	9	7.3	9
YBC194	Andean	1.3	9	1	1	.	9	1	9
YBC195	Andean	9	9	1	.	.	.	8.5	9
YBC196	Andean	1	9	3	7	.	9	.	1.2
YBC197	Andean	.	9	9	.	.	.	9	.
YBC198	Andean	1	9	.	1	.	9	1.3	1
YBC199	Andean	7.6	9	9	1	.	9	9	1.2
YBC200	Andean	9	.	9	5	.	9	9	9
YBC203	Andean	9	3.7	7.5	3	8.7	1.8	9	1.2
YBC204	Andean	9	.	9	9	9	9	8.8	9
YBC206	Andean	9	9	1	1	.	1.8	.	1.3
YBC207	Andean	.	.	.	2	.	.	.	1
YBC208	Andean	9	.	1	.	.	9	9	1
YBC209	Andean	9	.	3	4	.	9	.	7
YBC210	MA	9	9	3.8	1	6.5	9	8.8	8.5
YBC211	Andean	9	9	1.8	7	7.3	9	9	5.8
YBC212	Andean	9	9	1	.	.	9	9	.
YBC213	Andean	9	9	1	2	7	9	.	9
YBC214	Andean	9	9	9	9	.	9	3	6
YBC215	Andean	9	.	1	.	.	9	8.8	9
YBC216	Andean	9	9	2.5	.	9	9	9	9
YBC217	Admix	1	.	8.3	1	.	4.5	7	5
YBC221	MA	9	9	.	.	.	1	7	1
YBC222	Andean	7.8	9	1	.	1	9	9	1
YBC223	Andean	9	4.3	1	1	.	9	9	1
YBC224	Andean	9	1.3	9	9	.	1	8	9
YBC225	Andean	.	9	9	9	.	1.3	9	1
YBC226	Andean	.	9	9	.	.	9	9	9
YBC229	Andean	9	9	8.8	9	.	9	9	9
YBC230	Andean	9	9	9	.	.	9	9	9
YBC231	Andean	9	.	1	1	.	1	8	9
YBC232	Andean	9	9	9	9	.	9	9	9
YBC233	Andean	9	9	3	1	.	9	.	9
YBC235	Andean	9	9	1.3	1	.	9	9	1
YBC236	Andean	9	.	1	1	8.5	9	9	9
YBC237	Andean	9	9	9	1.3	3.7	9	1	9
YBC238	Andean	9	9	7.3	.	9	.	6.5	1.2
YBC239	Andean	.	9	2.8	1	.	7	.	1
YBC240	Andean	9	9	2	.	.	9	9	4.2
YBC241	Andean	.	9	3.8	1	.	9	9	1
YBC242	Andean	9	9	9	9	8	9	9	9
YBC243	Andean	9	9	1	.	.	9	9	7.8
YBC244	Andean	9	9	1	1.6	.	9	9	9
YBC245	Andean	9	9	1	.	5	9	9	9
YBC246	Andean	9	9	1	.	.	9	9	9
YBC247	Andean	9	9	9	1	.	9	1	9
YBC248	Admix	9	9	1.3	5.5	.	9	9	8.3
YBC249	Andean	9	.	1.7	2	.	9	.	1
YBC250	Admix	9	1	8	7	1	1	7.8	9
YBC253	MA	9	1	9	9	7	1	8	9
YBC254	Admix	9	1	8.3	9	8	3	8	1
YBC256	Andean	9	.	.	9	1	8.8	1	1
YBC258	Andean	.	1	9	9	.	1	9	9
YBC259	Andean	9	9	9	9	.	8	1.3	9
YBC260	Andean	9	1	9	4	7.5	9	9	9
YBC262	Andean	9	9	9	9	.	9	1	9
YBC263	Admix	1.2	1.5	9	9	.	1.8	9	4.2
YBC266	Andean	8	1.3	9	5	.	1	9	9
YBC267	Andean	3.3	1	1	1	1.3	3.5	.	1
YBC268	Andean	9	1	9	9	2	1	9	.
YBC273	Andean	1	1	1	.	.	1	3	.
YBC274	Andean	9	.	5.7	.	7	9	9	9
YBC275	Andean	9	7.5	8.3	.	.	9	9	9
YBC277	Admix	9	9	9	.	1	9	1.5	1
YBC278	Admix	1	1	1	1	1	1	1	1
YBC279	Andean	1	1	1	.	8.2	1	1.5	1
YBC280	Andean	1	.	6.7	1	1	1.3	1	5.5
YBC281	Andean	1	2	9	.	2.4	1.3	7.8	9
YBC282	Andean	1	1	1	.	.	2	1	1
YBC283	Andean	1	1	1	1	.	1	8.5	1
YBC284	Andean	1	1	1	1	9	1	9	1
YBC285	Andean	1	1.5	1	.	1	1	9	9
YBC286	Andean	.	1	4	1.6	9	4.8	8.3	1
YBC287	Andean	1	7.3	4.8	1	.	4.8	9	1
YBC288	Andean	1	8.8	9	.	.	1	8.3	1
YBC289	Andean	4.2	3	4.5	1	8	9	8.3	9
YBC290	Andean	1	9	5.3	.	3	9	9	9
YBC291	Andean	1.2	1	1	.	7	1.3	8	9
YBC292	MA	1	1	1	5	7	1	.	9
YBC293	Admix	1	1	3.3	1	7.7	3	5	1
YBC294	Admix	1	1	1.8	1	8.5	3	8.7	9
YBC295	Andean	1	1.3	.	.	8.3	3.5	9	1
YBC296	MA	1	1.3	1.8	1	7.8	1	8.8	9
YBC297	Andean	2.3	.	1	.	6.5	5.3	9	1
YBC299	Andean	1	1	1	1	7.7	.	1	9
YBC300	Andean	1.6	2.3	1	2	1	1.8	6.3	8.5
YBC301	Andean	1	9	9	4	1	1.8	9	1
YBC302	Andean	7.2	2.3	4.3	9	5	1	8.3	1
YBC303	Andean	1.5	1.5	3	3	.	2	2	1.8
YBC304	Andean	9	9	6.7	7	8.3	9	5.3	9
YBC305	Andean	1	7.7	2.5	1	8.8	9	9	8
YBC306	Andean	.	1	4.5	2	.	.	.	1
YBC307	Andean	1	.	9	1	.	.	8.3	1
YBC308	Andean	9	1	8.3	5	9	1	9	9
